# Supplementary material for: Correction: Limited indirect effects of an infant pneumococcal vaccination program in an aging population
Source: PLoS One. 2020 Jan 16;15(1):e0228126. doi: 10.1371/journal.pone.0228126 (PMC6964842; doi:10.1371/journal.pone.0228126)
Supplement: S4 Table — Serotype counts by age group and year. (XLSX) [file pone.0228126.s001.xlsx]

## Sheet: Tabelle1
<2	2003-12-31	2004-12-31	2005-12-31	composite2003-2006	31.12.2006	31.12.2007	31.12.2008	31.12.2009	31.12.2010	31.12.2011	31.12.2012	31.12.2013	31.12.2014	31.12.2015	31.12.2016	31.12.2017	2 to 4					31.12.2006	31.12.2007	31.12.2008	31.12.2009	31.12.2010	31.12.2011	31.12.2012	31.12.2013	31.12.2014	31.12.2015	31.12.2016	31.12.2017	5 to 16					31.12.2006	31.12.2007	31.12.2008	31.12.2009	31.12.2010	31.12.2011	31.12.2012	31.12.2013	31.12.2014	31.12.2015	31.12.2016
population	1429294	1415034	1394000	1412776	1361630	1361637	1371555	1352947	1348847	1337568	1340259	1367407	1412334	1484799	1550818	1581223	population	2295026	2241288	2176858	2237724	2142516	2107407	2073617	2056661	2060273	2049018	2051983	2042085	2074077	2128747	2205628	2265555	population	9419129	9223486	9044382	9228999	8814340	8655893	8515659	8403147	8313150	8188327	8109742	8030547	7986973	8069795	8066983
	2003-2004	2004-2005	2005-2006	2003-2006	2006-2007	2007-2008	2008-2009	2009-2010	2010-2011	2011-2012	2012-2013	2013-2014	2014-2015	2015-2016	2016-2017	2017-2018					2003-2006	2006-2007	2007-2008	2008-2009	2009-2010	2010-2011	2011-2012	2012-2013	2013-2014	2014-2015	2015-2016	2016-2017	2017-2018					2003-2006	2006-2007	2007-2008	2008-2009	2009-2010	2010-2011	2011-2012	2012-2013	2013-2014	2014-2015	2015-2016	2016-2017
PCV7	105	96	110	103.667	91	43	12	13	7	4	4	2	3	6	4	3	PCV7	49	57	52	52.6667	45	29	20	8	4	3	0	4	3	3	1	0	PCV7	20	23	25	22.6667	15	16	10	17	6	3	1	2	4	4	4
PCV13	127	132	136	131.667	135	88	67	72	51	26	23	12	14	18	16	18	PCV13	65	66	72	67.6667	67	47	63	30	36	28	12	12	15	4	16	11	PCV13	41	43	46	43.3333	51	42	32	63	46	26	25	14	14	16	9
PCV13non7	22	36	26	28	44	45	55	59	44	22	19	10	11	12	12	15	PCV13non7	16	9	20	15	22	18	43	22	32	25	12	8	12	1	15	11	PCV13non7	21	20	21	20.6667	36	26	22	46	40	23	24	12	10	12	5
PPV23	136	141	134	137	138	100	86	84	66	45	58	41	42	59	64	54	PPV23	64	70	76	70	66	51	70	36	44	40	26	25	20	19	31	17	PPV23	41	45	51	45.6667	58	45	39	68	53	33	33	26	23	30	27
PCV15	129	135	137	133.667	136	93	72	74	56	33	30	18	23	23	30	26	PCV15	66	66	72	68	67	47	66	32	38	32	17	14	17	4	22	14	PCV15	41	43	46	43.3333	51	43	36	65	48	28	27	19	15	21	11
22F	0	2	1	1	1	2	3	1	2	4	4	3	3	5	8	5	22F	1	0	0	0.333333	0	0	2	2	1	2	4		2		6	3	22F	0	0	0	0		1	3	1	2	1	1	2		5	2
33F	2	1	0	1	0	3	2	1	3	3	3	3	6	0	6	3	33F	0	0	0	0	0	0	1	0	1	2	1	2	0	0	0	0	33F	0	0	0	0			1	1		1	1	3	1
PCV20	137	143	141	140.333	143	103	89	88	65	48	55	39	41	55	62	49	PCV20	67	69	75	70.3333	68	51	72	37	44	41	26	23	22	17	29	17	PCV20	43	43	53	46.3333	57	46	41	68	53	33	33	26	21	28	22
15B	1	1	1	1	1	6	2	2	3	4	4	5	1	5	6	2	15B	0	1	2	1		2	1	2		1	4	1	1	1	2		15B	0	0	1	0.333333	3		1					1			1
12F	1	0	0	0.333333	1	1	3		1	2	6	5	5	8	7	6	12F	0	1	0	0.333333			2	1	2	2	3	2	1	3	2		12F	0	0	0	0			1		2	3	3	2	2	4	3
10A	4	4	3	3.66667	4	2	9	10	4	7	12	8	12	17	13	12	10A	0	1	1	0.666667	1	1	2	2	2	3	1	3	2	7	2	2	10A	1	0	4	1.66667	2	1	1	1	2			1	1		5
11A	1	0	0	0.333333			2	1		1	2	1		1	2		11A	0	0	0	0					2	3	1	1	1		1		11A	0	0	1	0.333333	1	2	2	1	1	2	1	3	1	1	2
8	1	3	0	1.33333	1	1	1	1	1	1	1	2		1	4	3	8	1	0	0	0.333333		1	1					2		2		1	8	1	0	1	0.666667				1			2		2	2
4	1	5	7	4.33333	1	2		1									4	3	5	0	2.66667	4	1							1				4	1	2	2	1.66667		2		1
19F	16	8	18	14	18	10	2	6	4	2	1	2	1	5	3	2	19F	3	5	5	4.33333	5	4	3	3	2			2	2	1			19F	2	1	3	2	2	3	1	4	2	1	1	1	2	1	3
3	2	2	4	2.66667	3	7	6	8	5	4	3	4	3	8	10	11	3	2	2	1	1.66667	5	4	6	2	2	6		5	5	1	10	8	3	0	2	1	1	7	1		7	5	5	3	3	1	6	2
19A	3	9	3	5	7	8	14	20	22	6	10	4	5	2	2	3	19A	2	1	2	1.66667	2	1	5	2	10	8	4	3	3		4	3	19A	1	1	1	1	2	2		2	3	5	2		1	1	1
[truncated: 120 more columns]
